# Supplementary material for: Gastrointestinal Cancers in Hospitalized Patients with Cystic Fibrosis: A Nationwide Study, 2010–2020
Source: Diagnostics (Basel). 2024 Sep 10;14(18):1999. doi: 10.3390/diagnostics14181999 (PMC11431327; doi:10.3390/diagnostics14181999)
Supplement: Supplementary file 1 [file diagnostics-14-01999-s001.zip]

Archive with 1 entries (1 files):
- diagnostics-3163188-supplementary.pdf
